# Supplementary material for: Impact of Malnutrition on the Outcomes in Patients Admitted with Heart Failure
Source: J Clin Med. 2024 Jul 19;13(14):4215. doi: 10.3390/jcm13144215 (PMC11278307; doi:10.3390/jcm13144215)
Supplement: Supplementary file 1 [file jcm-13-04215-s001.zip]

Archive with 1 entries (1 files):
- jcm-3084666-supplementary.pdf
